# Supplementary material for: Virtual reality visual feedback for hand-controlled scanning probe microscopy manipulation of single molecules
Source: Beilstein J Nanotechnol. 2015 Nov 16;6:2148–53. doi: 10.3762/bjnano.6.220 (PMC4660913; doi:10.3762/bjnano.6.220)
Supplement: File 2 — Interactive 3D models of the data shown in Figure 4. In order to view it unpack and open either ’df.html’ (frequency shift) or ’I.html’ (logarithm of the current) file. [file Beilstein_J_Nanotechnol-06-2148-s002.zip]

Archive with 8 entries (5 files):
- 3Dmodel/
- 3Dmodel/.DS_Store
- __MACOSX/
- __MACOSX/3Dmodel/
- __MACOSX/3Dmodel/._.DS_Store
- 3Dmodel/CanvasMatrix.js
- 3Dmodel/df.html
- 3Dmodel/I.html
